# Supplementary material for: Whole-Body [18F]FDG PET/CT Can Alter Diagnosis in Patients with Suspected Rheumatic Disease
Source: Diagnostics (Basel). 2021 Nov 9;11(11):2073. doi: 10.3390/diagnostics11112073 (PMC8625716; doi:10.3390/diagnostics11112073)
Supplement: Supplementary file 1 [file diagnostics-11-02073-s001.zip]

Archive with 1 entries (1 files):
- diagnostics-1412014-supplementary.pdf
